# Supplementary material for: ﻿Two new saprobic species of Helicosporium and Dictyosporium and a new host record of Neohelicomyces guizhouensis isolated from Phellodendron amurense (Rutaceae, Tracheophyta) in China
Source: MycoKeys. 2026 Jan 7;127:47–71. doi: 10.3897/mycokeys.127.175758 (PMC12809164; doi:10.3897/mycokeys.127.175758)
Supplement: XML Treatment for Helicosporium phellodendri [file mycokeys.127.175758-treatment2.xml]

<!DOCTYPE tp:taxon-treatment
  PUBLIC "-//TaxonX//DTD Taxonomic Treatment Publishing DTD v0 20100105//EN" "tax-treatment-NSO.dtd">
<tp:taxon-treatment xmlns:tp="http://www.plazi.org/taxpub"><tp:treatment-meta><kwd-group><label>Taxon classification</label><kwd>
              <named-content content-type="kingdom">Fungi</named-content>
            </kwd><kwd>
              <named-content content-type="order">Tubeufiales</named-content>
            </kwd><kwd>
              <named-content content-type="family">Tubeufiaceae</named-content>
            </kwd></kwd-group><mixed-citation publication-type="journal"><person-group><name><surname>Zou</surname><given-names>Shi-Ping</given-names></name><name><surname>Xiao</surname><given-names>Yuan-Pin</given-names></name><name><surname>Tang</surname><given-names>Qiu-Yuan</given-names></name><name><surname>Chen</surname><given-names>Yu-Bi</given-names></name><name><surname>Lu</surname><given-names>Yong-Zhong</given-names></name><name><surname>Liu</surname><given-names>Ning-Guo</given-names></name><name><surname>Bao</surname><given-names>Dan-Feng</given-names></name><name><surname>Cheewangkoon</surname><given-names>Ratchadawan</given-names></name></person-group><article-title>﻿Two new saprobic species of <italic><tp:taxon-name><tp:taxon-name-part taxon-name-part-type="genus" reg="Helicosporium">Helicosporium</tp:taxon-name-part></tp:taxon-name></italic> and <italic><tp:taxon-name><tp:taxon-name-part taxon-name-part-type="genus" reg="Dictyosporium">Dictyosporium</tp:taxon-name-part></tp:taxon-name></italic> and a new host record of <italic><tp:taxon-name><tp:taxon-name-part taxon-name-part-type="genus" reg="Neohelicomyces">Neohelicomyces</tp:taxon-name-part> <tp:taxon-name-part taxon-name-part-type="species" reg="guizhouensis">guizhouensis</tp:taxon-name-part></tp:taxon-name></italic> isolated from <italic><tp:taxon-name><tp:taxon-name-part taxon-name-part-type="genus" reg="Phellodendron">Phellodendron</tp:taxon-name-part> <tp:taxon-name-part taxon-name-part-type="species" reg="amurense">amurense</tp:taxon-name-part></tp:taxon-name></italic> (<tp:taxon-name><tp:taxon-name-part taxon-name-part-type="family">Rutaceae</tp:taxon-name-part></tp:taxon-name>, <tp:taxon-name><tp:taxon-name-part taxon-name-part-type="phylum">Tracheophyta</tp:taxon-name-part></tp:taxon-name>) in China</article-title><source>MycoKeys</source><day>07</day><month>01</month><year>2026</year><volume>127</volume><fpage>47</fpage><lpage>71</lpage><pub-id pub-id-type="doi">10.3897/mycokeys.127.175758</pub-id></mixed-citation></tp:treatment-meta><tp:nomenclature><label>﻿</label><tp:taxon-name><object-id xmlns:xlink="http://www.w3.org/1999/xlink" content-type="arpha" xlink:type="simple">3979AD23-9DE3-552F-8105-B96E019FAFEC</object-id>
            <tp:taxon-name-part taxon-name-part-type="genus" reg="Helicosporium">Helicosporium</tp:taxon-name-part>
            <tp:taxon-name-part taxon-name-part-type="species" reg="phellodendri">phellodendri</tp:taxon-name-part>
            <object-id xmlns:xlink="http://www.w3.org/1999/xlink" xlink:type="simple">Index Fungorum: IF904507</object-id>
          </tp:taxon-name><tp:taxon-authority>S.P. Zou, Y. P. Xiao &amp; Y.Z. Lu</tp:taxon-authority><tp:taxon-status xmlns:xlink="http://www.w3.org/1999/xlink" xlink:type="simple">sp. nov.</tp:taxon-status><xref ref-type="fig" rid="F3">Fig. 3</xref></tp:nomenclature><tp:treatment-sec sec-type="etymology" id="SECID0ERJAK"><title>Etymology.</title><p>the specific epithet “<italic>phellodendri</italic>” refers to the host genus name “<italic>Phellodendron</italic>” from which the fungus was isolated.</p></tp:treatment-sec><tp:treatment-sec sec-type="Holotype" id="SECID0EIKAK"><title>Holotype.</title><p><named-content xmlns:xlink="http://www.w3.org/1999/xlink" content-type="dwc:institutional_code" xlink:title="Herbarium of Cryptogams Kunming Institute of Botany, Academia Sinica" xlink:href="http://grbio.org/institution/cryptogamic-herbarium-kunming-institute-botany" xlink:type="simple">HKAS</named-content> 145879.</p></tp:treatment-sec><tp:treatment-sec sec-type="description" id="SECID0ETKAK"><title>Description.</title><p><italic>Saprobic</italic> on dead wood of <italic><tp:taxon-name><tp:taxon-name-part taxon-name-part-type="genus" reg="Phellodendron">Phellodendron</tp:taxon-name-part> <tp:taxon-name-part taxon-name-part-type="species" reg="amurense">amurense</tp:taxon-name-part></tp:taxon-name></italic>. <bold><italic>Sexual morph</italic></bold> Undetermined. <bold><italic>Asexual morph</italic></bold> Hyphomycetous, helicosporous. <bold><italic>Colonies</italic></bold> on natural substrate superficial, effuse, gregarious, with masses of crowded, glistening conidia, yellowish-green. <bold><italic>Mycelium</italic></bold> partly immersed, partly superficial, composed of pale brown to brown, branched, septate, guttulate, smooth hyphae. <bold><italic>Conidiophores</italic></bold> 89–97 × 4–5 μm (x̄ = 94 × 4.5 μm, n = 20), macronematous, mononematous, erect, cylindrical, straight or broadly curved, simple or occasionally branched, septate, brown at base, paler towards the apex, thick-walled. <bold><italic>Conidiogenous cells</italic></bold> 9.5–10.5 × 3.5–4.8 μm (x̄ = 10 × 4.3 μm, n = 15), holoblastic, monoblastic, integrated, intercalary, cylindrical, pale brown to brown, smooth-walled. <bold><italic>Conidia</italic></bold> solitary, pleurogenous, helicoid, tapering towards the ends, 10.5–12.5 μm diam. and conidial filament 1.5–2 μm wide (x̄ = 11.5 × 1.8 μm, n = 25), 60–65 μm long (x̄ = 63 μm, n = 25), tightly coiled 2½–3 times, not becoming loose in water, multi-septate, hyaline, smooth-walled.</p><fig id="F3" position="float" orientation="portrait"><object-id xmlns:xlink="http://www.w3.org/1999/xlink" content-type="doi" xlink:type="simple">10.3897/mycokeys.127.175758.figure3</object-id><object-id xmlns:xlink="http://www.w3.org/1999/xlink" content-type="arpha" xlink:type="simple">D919E94C-60DA-54DD-B118-F6079BFC9610</object-id><label>Figure 3.</label><caption><p><italic><tp:taxon-name><tp:taxon-name-part taxon-name-part-type="genus" reg="Helicosporium">Helicosporium</tp:taxon-name-part> <tp:taxon-name-part taxon-name-part-type="species" reg="phellodendri">phellodendri</tp:taxon-name-part></tp:taxon-name></italic> (<named-content xmlns:xlink="http://www.w3.org/1999/xlink" content-type="dwc:institutional_code" xlink:title="Herbarium of Cryptogams Kunming Institute of Botany, Academia Sinica" xlink:href="http://grbio.org/institution/cryptogamic-herbarium-kunming-institute-botany" xlink:type="simple">HKAS</named-content> 145879, holotype). <bold>a, b.</bold> Colonies on the natural substrate; <bold>c–f.</bold> Conidiophores and conidiogenous cells; <bold>g–j.</bold> Conidia; <bold>k, l.</bold> Surface and reverse view of colonies on <abbrev xmlns:xlink="http://www.w3.org/1999/xlink" xlink:title="potato dextrose agar" id="ABBRID0E2MAK" xlink:type="simple">PDA</abbrev> after 36 days of incubation at 25 °C. Scale bars: 30 μm (<bold>c–f</bold>); 5 μm (<bold>g–j</bold>).</p></caption><graphic xmlns:xlink="http://www.w3.org/1999/xlink" xlink:href="mycokeys-127-047-g003.jpg" position="float" orientation="portrait" xlink:type="simple" id="oo_1507141.jpg"><uri content-type="original_file" xlink:type="simple">https://binary.pensoft.net/fig/1507141</uri></graphic></fig></tp:treatment-sec><tp:treatment-sec sec-type="description" id="SECID0EINAK"><title>Culture characteristics.</title><p>Conidia produce germ tubes on <abbrev xmlns:xlink="http://www.w3.org/1999/xlink" xlink:title="potato dextrose agar" id="ABBRID0EONAK" xlink:type="simple">PDA</abbrev> within 14 hours of incubation at 25 °C. Colonies on <abbrev xmlns:xlink="http://www.w3.org/1999/xlink" xlink:title="potato dextrose agar" id="ABBRID0ESNAK" xlink:type="simple">PDA</abbrev> are circular, with a flat surface and entire edge, reaching a diameter of 26 mm after 36 days of incubation at 25 °C. The colony appears dark brown to black at centre, brown at outer ring on the top view and brown on the reverse view.</p></tp:treatment-sec><tp:treatment-sec sec-type="material" id="SECID0EWNAK"><title>Material examined.</title><p>China • Guizhou Province, Guiyang City, Qingzhen City, Maige Miao and Bouyei Ethnic Township, Xiaochong Village, <named-content xmlns:xlink="http://www.w3.org/1999/xlink" content-type="dwc:verbatimCoordinates" xlink:type="simple"><named-content content-type="geo-json" specific-use="{&#34;type&#34;:&#34;Point&#34;,&#34;coordinates&#34;:[106.616667,27.233333]}" id="NCID0E6NAK" xlink:type="simple">26°74′N, 106°37′E</named-content></named-content>, on the rotting wood of <italic><tp:taxon-name><tp:taxon-name-part taxon-name-part-type="genus" reg="Phellodendron">Phellodendron</tp:taxon-name-part> <tp:taxon-name-part taxon-name-part-type="species" reg="amurense">amurense</tp:taxon-name-part></tp:taxon-name></italic>, 1 October 2024, Shi-Ping Zou, HB-Z17-1 (<named-content xmlns:xlink="http://www.w3.org/1999/xlink" content-type="dwc:institutional_code" xlink:title="Herbarium of Cryptogams Kunming Institute of Botany, Academia Sinica" xlink:href="http://grbio.org/institution/cryptogamic-herbarium-kunming-institute-botany" xlink:type="simple">HKAS</named-content> 145879, holotype), ex-type culture <abbrev xmlns:xlink="http://www.w3.org/1999/xlink" content-type="institution" xlink:title="Guizhou Culture Collection" id="ABBRID0EUOAK" xlink:type="simple">GZCC</abbrev> 25-0005 • <italic>Ibid</italic>., HB-Z17-2 (<named-content xmlns:xlink="http://www.w3.org/1999/xlink" content-type="dwc:institutional_code" xlink:title="Herbarium of Cryptogams Kunming Institute of Botany, Academia Sinica" xlink:href="http://grbio.org/institution/cryptogamic-herbarium-kunming-institute-botany" xlink:type="simple">HKAS</named-content> 145878), living culture <abbrev xmlns:xlink="http://www.w3.org/1999/xlink" content-type="institution" xlink:title="Guizhou Culture Collection" id="ABBRID0EAPAK" xlink:type="simple">GZCC</abbrev> 25-0006.</p></tp:treatment-sec><tp:treatment-sec sec-type="notes" id="SECID0EFPAK"><title>Notes.</title><p>Morphological examination indicated that <italic><tp:taxon-name><tp:taxon-name-part taxon-name-part-type="genus" reg="Helicosporium">Helicosporium</tp:taxon-name-part> <tp:taxon-name-part taxon-name-part-type="species" reg="phellodendri">phellodendri</tp:taxon-name-part></tp:taxon-name></italic> conforms to the generic concept of <italic><tp:taxon-name><tp:taxon-name-part taxon-name-part-type="genus" reg="Helicosporium">Helicosporium</tp:taxon-name-part></tp:taxon-name></italic>, characterised by pale yellow to yellow-green colonies on the natural woody substratum, erect setiferous cylindrical conidiophores with denticulate conidiogenous cells and hyaline to yellow-green helicoid conidia which are mainly becoming loosely coiled in water (<xref ref-type="bibr" rid="B58">Ma et al. 2024b</xref>). <italic><tp:taxon-name><tp:taxon-name-part taxon-name-part-type="genus" reg="Helicosporium">Helicosporium</tp:taxon-name-part> <tp:taxon-name-part taxon-name-part-type="species" reg="phellodendri">phellodendri</tp:taxon-name-part></tp:taxon-name></italic> is morphologically similar to <italic><tp:taxon-name><tp:taxon-name-part taxon-name-part-type="genus" reg="Helicosporium">H.</tp:taxon-name-part> <tp:taxon-name-part taxon-name-part-type="species" reg="multidentatum">multidentatum</tp:taxon-name-part></tp:taxon-name></italic>, but differs in having longer conidia (105–130 μm vs. 60–65 μm), with more coils (3¼–3¾ vs. 2½–3). Furthermore, the conidia of <italic><tp:taxon-name><tp:taxon-name-part taxon-name-part-type="genus" reg="Helicosporium">H.</tp:taxon-name-part> <tp:taxon-name-part taxon-name-part-type="species" reg="multidentatum">multidentatum</tp:taxon-name-part></tp:taxon-name></italic> become loosely coiled in water, while those of <italic><tp:taxon-name><tp:taxon-name-part taxon-name-part-type="genus" reg="Helicosporium">H.</tp:taxon-name-part> <tp:taxon-name-part taxon-name-part-type="species" reg="phellodendri">phellodendri</tp:taxon-name-part></tp:taxon-name></italic> do not loosen (<xref ref-type="bibr" rid="B90">Xiao et al. 2023</xref>). Phylogenetic analysis (Fig. <xref ref-type="fig" rid="F1">1</xref>) also supports that <italic><tp:taxon-name><tp:taxon-name-part taxon-name-part-type="genus" reg="Helicosporium">H.</tp:taxon-name-part> <tp:taxon-name-part taxon-name-part-type="species" reg="phellodendri">phellodendri</tp:taxon-name-part></tp:taxon-name></italic> and <italic><tp:taxon-name><tp:taxon-name-part taxon-name-part-type="genus" reg="Helicosporium">H.</tp:taxon-name-part> <tp:taxon-name-part taxon-name-part-type="species" reg="multidentatum">multidentatum</tp:taxon-name-part></tp:taxon-name></italic> are distinct species. Strains <abbrev xmlns:xlink="http://www.w3.org/1999/xlink" content-type="institution" xlink:title="Guizhou Culture Collection" id="ABBRID0ELSAK" xlink:type="simple">GZCC</abbrev> 25-0005 and <abbrev xmlns:xlink="http://www.w3.org/1999/xlink" content-type="institution" xlink:title="Guizhou Culture Collection" id="ABBRID0EQSAK" xlink:type="simple">GZCC</abbrev> 25-0006 formed a well-supported, independent lineage within <italic><tp:taxon-name><tp:taxon-name-part taxon-name-part-type="genus" reg="Helicosporium">Helicosporium</tp:taxon-name-part></tp:taxon-name></italic> (Fig. <xref ref-type="fig" rid="F1">1</xref>). <italic><tp:taxon-name><tp:taxon-name-part taxon-name-part-type="genus" reg="Helicosporium">Helicosporium</tp:taxon-name-part> <tp:taxon-name-part taxon-name-part-type="species" reg="viridisporum">viridisporum</tp:taxon-name-part></tp:taxon-name> and <tp:taxon-name><tp:taxon-name-part taxon-name-part-type="genus" reg="Helicosporium">H.</tp:taxon-name-part> <tp:taxon-name-part taxon-name-part-type="species" reg="sexuale">sexuale</tp:taxon-name-part></tp:taxon-name></italic> are closely related to <italic><tp:taxon-name><tp:taxon-name-part taxon-name-part-type="genus" reg="Helicosporium">H.</tp:taxon-name-part> <tp:taxon-name-part taxon-name-part-type="species" reg="phellodendri">phellodendri</tp:taxon-name-part></tp:taxon-name></italic>. However, <italic><tp:taxon-name><tp:taxon-name-part taxon-name-part-type="genus" reg="Helicosporium">H.</tp:taxon-name-part> <tp:taxon-name-part taxon-name-part-type="species" reg="viridisporum">viridisporum</tp:taxon-name-part></tp:taxon-name></italic> can be distinguished from <italic><tp:taxon-name><tp:taxon-name-part taxon-name-part-type="genus" reg="Helicosporium">H.</tp:taxon-name-part> <tp:taxon-name-part taxon-name-part-type="species" reg="phellodendri">phellodendri</tp:taxon-name-part></tp:taxon-name></italic> by its longer conidiophores (69–189 × 3–5 μm vs. 89–97 × 4–5 μm), denticulate conidiogenous cells and acropleurogenous, aseptate conidia (<xref ref-type="bibr" rid="B54">Lu et al. 2022</xref>). <italic><tp:taxon-name><tp:taxon-name-part taxon-name-part-type="genus" reg="Helicosporium">Helicosporium</tp:taxon-name-part> <tp:taxon-name-part taxon-name-part-type="species" reg="sexuale">sexuale</tp:taxon-name-part></tp:taxon-name></italic> displays sexual morph (<xref ref-type="bibr" rid="B7">Boonmee et al. 2021</xref>), whereas, <italic><tp:taxon-name><tp:taxon-name-part taxon-name-part-type="genus" reg="Helicosporium">H.</tp:taxon-name-part> <tp:taxon-name-part taxon-name-part-type="species" reg="phellodendri">phellodendri</tp:taxon-name-part></tp:taxon-name></italic> exhibits asexual morph. Therefore, <italic><tp:taxon-name><tp:taxon-name-part taxon-name-part-type="genus" reg="Helicosporium">H.</tp:taxon-name-part> <tp:taxon-name-part taxon-name-part-type="species" reg="phellodendri">phellodendri</tp:taxon-name-part></tp:taxon-name></italic> is introduced here as a novel species.</p></tp:treatment-sec><tp:treatment-sec><!--Section generated to contain objects referenced in tp:taxon-treatment.--><fig id="F1" position="float" orientation="portrait"><object-id xmlns:xlink="http://www.w3.org/1999/xlink" content-type="doi" xlink:type="simple">10.3897/mycokeys.127.175758.figure1</object-id><object-id xmlns:xlink="http://www.w3.org/1999/xlink" content-type="arpha" xlink:type="simple">F3082DE6-56C8-57D7-A887-08A6AB4D7CBF</object-id><label>Figure 1.</label><caption><p>Maximum Likelihood (<abbrev xmlns:xlink="http://www.w3.org/1999/xlink" xlink:title="Maximum Likelihood" id="ABBRID0EK2DI" xlink:type="simple">ML</abbrev>) phylogenetic tree, based on the combined dataset of LSU, ITS, <italic>tef</italic>1-α and <italic>rpb</italic>2 sequences. Bootstrap support values for <abbrev xmlns:xlink="http://www.w3.org/1999/xlink" xlink:title="Maximum Likelihood" id="ABBRID0ES2DI" xlink:type="simple">ML</abbrev> analysis (≥ 75%) and posterior probability (PP) values from Bayesian inference (≥ 0.95) are shown at the corresponding nodes. Ex-type strains are indicated by “<sup>T</sup>” and newly-generated isolates are highlighted in bold red.</p></caption><graphic xmlns:xlink="http://www.w3.org/1999/xlink" xlink:href="mycokeys-127-047-g001.jpg" position="float" orientation="portrait" xlink:type="simple" id="oo_1507139.jpg"><uri content-type="original_file" xlink:type="simple">https://binary.pensoft.net/fig/1507139</uri></graphic></fig></tp:treatment-sec><ref-list><ref id="B58"><mixed-citation xmlns:xlink="http://www.w3.org/1999/xlink" xlink:type="simple"><person-group><name name-style="western"><surname>Ma</surname><given-names>J</given-names></name><name name-style="western"><surname>Hyde</surname><given-names>KD</given-names></name><name name-style="western"><surname>Tibpromma</surname><given-names>S</given-names></name><name name-style="western"><surname>Karunarathna</surname><given-names>SC</given-names></name><name name-style="western"><surname>Gomdola</surname><given-names>D</given-names></name><name name-style="western"><surname>Norphanphoun</surname><given-names>C</given-names></name><name name-style="western"><surname>Liu</surname><given-names>NG</given-names></name><name name-style="western"><surname>Bao</surname><given-names>DF</given-names></name><name name-style="western"><surname>Boonmee</surname><given-names>S</given-names></name><name name-style="western"><surname>Xiao</surname><given-names>XJ</given-names></name><name name-style="western"><surname>Zhang</surname><given-names>LJ</given-names></name><name name-style="western"><surname>Luo</surname><given-names>ZL</given-names></name><name name-style="western"><surname>Zhao</surname><given-names>Q</given-names></name><name name-style="western"><surname>Liu</surname><given-names>JK</given-names></name><name name-style="western"><surname>Lu</surname><given-names>YZ</given-names></name></person-group> (<year>2024b</year>) <article-title>Taxonomy and systematics of lignicolous helicosporous hyphomycetes.</article-title><source>Fungal Diversity</source><volume>129</volume>(<issue>1</issue>): <fpage>365</fpage>–<lpage>653</lpage>. <ext-link xlink:href="10.1007/s13225-024-00544-9" ext-link-type="doi" xlink:type="simple">https://doi.org/10.1007/s13225-024-00544-9</ext-link></mixed-citation></ref><ref id="B90"><mixed-citation xmlns:xlink="http://www.w3.org/1999/xlink" xlink:type="simple"><person-group><name name-style="western"><surname>Xiao</surname><given-names>XJ</given-names></name><name name-style="western"><surname>Ma</surname><given-names>J</given-names></name><name name-style="western"><surname>Zhang</surname><given-names>LJ</given-names></name><name name-style="western"><surname>Liu</surname><given-names>NG</given-names></name><name name-style="western"><surname>Xiao</surname><given-names>YP</given-names></name><name name-style="western"><surname>Tian</surname><given-names>XG</given-names></name><name name-style="western"><surname>Luo</surname><given-names>ZL</given-names></name><name name-style="western"><surname>Lu</surname><given-names>YZ</given-names></name></person-group> (<year>2023</year>) <article-title>Additions to the Genus <italic><tp:taxon-name><tp:taxon-name-part taxon-name-part-type="genus">Helicosporium</tp:taxon-name-part></tp:taxon-name></italic> (<tp:taxon-name><tp:taxon-name-part taxon-name-part-type="family">Tubeufiaceae</tp:taxon-name-part></tp:taxon-name>, <tp:taxon-name><tp:taxon-name-part taxon-name-part-type="order">Tubeufiales</tp:taxon-name-part></tp:taxon-name>) from China with an Identification Key to <italic><tp:taxon-name><tp:taxon-name-part taxon-name-part-type="genus">Helicosporium</tp:taxon-name-part></tp:taxon-name></italic> Taxa.</article-title><source>Journal of <tp:taxon-name><tp:taxon-name-part taxon-name-part-type="kingdom">Fungi</tp:taxon-name-part></tp:taxon-name> (Basel, Switzerland)</source><volume>2023</volume>(<issue>9</issue>): <fpage>775</fpage>. <ext-link xlink:href="10.3390/jof9070775" ext-link-type="doi" xlink:type="simple">https://doi.org/10.3390/jof9070775</ext-link></mixed-citation></ref><ref id="B54"><mixed-citation xmlns:xlink="http://www.w3.org/1999/xlink" xlink:type="simple"><person-group><name name-style="western"><surname>Lu</surname><given-names>YZ</given-names></name><name name-style="western"><surname>Ma</surname><given-names>J</given-names></name><name name-style="western"><surname>Xiao</surname><given-names>XJ</given-names></name><name name-style="western"><surname>Zhang</surname><given-names>LJ</given-names></name><name name-style="western"><surname>Xiao</surname><given-names>YP</given-names></name><name name-style="western"><surname>Kang</surname><given-names>JC</given-names></name></person-group> (<year>2022</year>) Four new species and three new records of helicosporous hyphomycetes from China and their multi-gene phylogenies. Frontiers in Microbiology 13: 1053849. <ext-link xlink:href="10.3389/fmicb.2022.1053849" ext-link-type="doi" xlink:type="simple">https://doi.org/10.3389/fmicb.2022.1053849</ext-link></mixed-citation></ref><ref id="B7"><mixed-citation xmlns:xlink="http://www.w3.org/1999/xlink" xlink:type="simple"><person-group><name name-style="western"><surname>Boonmee</surname><given-names>S</given-names></name><name name-style="western"><surname>Wanasinghe</surname><given-names>DN</given-names></name><name name-style="western"><surname>Calabon</surname><given-names>MS</given-names></name><name name-style="western"><surname>Huanraluek</surname><given-names>N</given-names></name><name name-style="western"><surname>Chandrasiri</surname><given-names>SK</given-names></name><name name-style="western"><surname>Jones</surname><given-names>GE</given-names></name><name name-style="western"><surname>Rossi</surname><given-names>W</given-names></name><name name-style="western"><surname>Leonardi</surname><given-names>M</given-names></name><name name-style="western"><surname>Singh</surname><given-names>SK</given-names></name><name name-style="western"><surname>Rana</surname><given-names>S</given-names></name><name name-style="western"><surname>Singh</surname><given-names>PN</given-names></name><name name-style="western"><surname>Maurya</surname><given-names>DK</given-names></name><name name-style="western"><surname>Lagashetti</surname><given-names>AC</given-names></name><name name-style="western"><surname>Choudhary</surname><given-names>D</given-names></name><name name-style="western"><surname>Dai</surname><given-names>YC</given-names></name><name name-style="western"><surname>Zhao</surname><given-names>CL</given-names></name><name name-style="western"><surname>Mu</surname><given-names>YH</given-names></name><name name-style="western"><surname>Yuan</surname><given-names>HS</given-names></name><name name-style="western"><surname>He</surname><given-names>SH</given-names></name><name name-style="western"><surname>Phookamsak</surname><given-names>R</given-names></name><name name-style="western"><surname>Jiang</surname><given-names>HB</given-names></name><name name-style="western"><surname>Martín</surname><given-names>MP</given-names></name><name name-style="western"><surname>Dueñas</surname><given-names>M</given-names></name><name name-style="western"><surname>Telleria</surname><given-names>MT</given-names></name><name name-style="western"><surname>Kałucka</surname><given-names>IL</given-names></name><name name-style="western"><surname>Jagodziński</surname><given-names>AM</given-names></name><name name-style="western"><surname>Liimatainen</surname><given-names>K</given-names></name><name name-style="western"><surname>Pereira</surname><given-names>DS</given-names></name><name name-style="western"><surname>Phillips</surname><given-names>AJL</given-names></name><name name-style="western"><surname>Suwannarach</surname><given-names>N</given-names></name><name name-style="western"><surname>Kumla</surname><given-names>J</given-names></name><name name-style="western"><surname>Khuna</surname><given-names>S</given-names></name><name name-style="western"><surname>Lumyong</surname><given-names>S</given-names></name><name name-style="western"><surname>Potter</surname><given-names>TB</given-names></name><name name-style="western"><surname>Shivas</surname><given-names>RG</given-names></name><name name-style="western"><surname>Sparks</surname><given-names>AH</given-names></name><name name-style="western"><surname>Vaghefi</surname><given-names>N</given-names></name><name name-style="western"><surname>Abdel-Wahab</surname><given-names>MA</given-names></name><name name-style="western"><surname>Abdel-Aziz</surname><given-names>FA</given-names></name><name name-style="western"><surname>Li</surname><given-names>GJ</given-names></name><name name-style="western"><surname>Lin</surname><given-names>WF</given-names></name><name name-style="western"><surname>Singh</surname><given-names>U</given-names></name><name name-style="western"><surname>Bhatt</surname><given-names>RP</given-names></name><name name-style="western"><surname>Lee</surname><given-names>HB</given-names></name><name name-style="western"><surname>Nguyen</surname><given-names>TTT</given-names></name><name name-style="western"><surname>Kirk</surname><given-names>PM</given-names></name><name name-style="western"><surname>Dutta</surname><given-names>AK</given-names></name><name name-style="western"><surname>Acharya</surname><given-names>K</given-names></name><name name-style="western"><surname>Sarma</surname><given-names>VV</given-names></name><name name-style="western"><surname>Niranjan</surname><given-names>M</given-names></name><name name-style="western"><surname>Rajeshkumar</surname><given-names>KC</given-names></name><name name-style="western"><surname>Ashtekar</surname><given-names>N</given-names></name><name name-style="western"><surname>Lad</surname><given-names>S</given-names></name><name name-style="western"><surname>Wijayawardene</surname><given-names>NN</given-names></name><name name-style="western"><surname>Bhat</surname><given-names>JD</given-names></name><name name-style="western"><surname>Xu</surname><given-names>RJ</given-names></name><name name-style="western"><surname>Wijesinghe</surname><given-names>SN</given-names></name><name name-style="western"><surname>Shen</surname><given-names>HW</given-names></name><name name-style="western"><surname>Luo</surname><given-names>ZL</given-names></name><name name-style="western"><surname>Zhang</surname><given-names>JY</given-names></name><name name-style="western"><surname>Sysouphanthong</surname><given-names>P</given-names></name><name name-style="western"><surname>Thongklang</surname><given-names>N</given-names></name><name name-style="western"><surname>Bao</surname><given-names>DF</given-names></name><name name-style="western"><surname>Aluthmuhandiram</surname><given-names>JVS</given-names></name><name name-style="western"><surname>Abdollahzadeh</surname><given-names>J</given-names></name><name name-style="western"><surname>Javadi</surname><given-names>A</given-names></name><name name-style="western"><surname>Dovana</surname><given-names>F</given-names></name><name name-style="western"><surname>Usman</surname><given-names>M</given-names></name><name name-style="western"><surname>Khalid</surname><given-names>AN</given-names></name><name name-style="western"><surname>Dissanayake</surname><given-names>AJ</given-names></name><name name-style="western"><surname>Telagathoti</surname><given-names>A</given-names></name><name name-style="western"><surname>Probst</surname><given-names>M</given-names></name><name name-style="western"><surname>Peintner</surname><given-names>U</given-names></name><name name-style="western"><surname>Garrido-Benavent</surname><given-names>I</given-names></name><name name-style="western"><surname>Bóna</surname><given-names>L</given-names></name><name name-style="western"><surname>Merényi</surname><given-names>Z</given-names></name><name name-style="western"><surname>Boros</surname><given-names>L</given-names></name><name name-style="western"><surname>Zoltán</surname><given-names>B</given-names></name><name name-style="western"><surname>Stielow</surname><given-names>JB</given-names></name><name name-style="western"><surname>Jiang</surname><given-names>N</given-names></name><name name-style="western"><surname>Tian</surname><given-names>CM</given-names></name><name name-style="western"><surname>Shams</surname><given-names>E</given-names></name><name name-style="western"><surname>Dehghanizadeh</surname><given-names>F</given-names></name><name name-style="western"><surname>Pordel</surname><given-names>A</given-names></name><name name-style="western"><surname>Javan-Nikkhah</surname><given-names>M</given-names></name><name name-style="western"><surname>Denchev</surname><given-names>TT</given-names></name><name name-style="western"><surname>Denchev</surname><given-names>CM</given-names></name><name name-style="western"><surname>Kemler</surname><given-names>M</given-names></name><name name-style="western"><surname>Begerow</surname><given-names>D</given-names></name><name name-style="western"><surname>Deng</surname><given-names>CY</given-names></name><name name-style="western"><surname>Harrower</surname><given-names>E</given-names></name><name name-style="western"><surname>Bozorov</surname><given-names>T</given-names></name><name name-style="western"><surname>Kholmuradova</surname><given-names>T</given-names></name><name name-style="western"><surname>Gafforov</surname><given-names>Y</given-names></name><name name-style="western"><surname>Abdurazakov</surname><given-names>A</given-names></name><name name-style="western"><surname>Xu</surname><given-names>JC</given-names></name><name name-style="western"><surname>Mortimer</surname><given-names>PE</given-names></name><name name-style="western"><surname>Ren</surname><given-names>GC</given-names></name><name name-style="western"><surname>Jeewon</surname><given-names>R</given-names></name><name name-style="western"><surname>Maharachchikumbura</surname><given-names>SSN</given-names></name><name name-style="western"><surname>Phukhamsakda</surname><given-names>C</given-names></name><name name-style="western"><surname>Mapook</surname><given-names>A</given-names></name><name name-style="western"><surname>Hyde</surname><given-names>KD</given-names></name></person-group> (<year>2021</year>) <article-title>Fungal diversity notes 1387–1511: Taxonomic and phylogenetic contributions on genera and species of fungal taxa.</article-title><source>Fungal Diversity</source><volume>111</volume>(<issue>1</issue>): <fpage>1</fpage>–<lpage>335</lpage>. <ext-link xlink:href="10.1007/s13225-021-00489-3" ext-link-type="doi" xlink:type="simple">https://doi.org/10.1007/s13225-021-00489-3</ext-link></mixed-citation></ref></ref-list></tp:taxon-treatment>
