# Supplementary material for: ﻿Two new saprobic species of Helicosporium and Dictyosporium and a new host record of Neohelicomyces guizhouensis isolated from Phellodendron amurense (Rutaceae, Tracheophyta) in China
Source: MycoKeys. 2026 Jan 7;127:47–71. doi: 10.3897/mycokeys.127.175758 (PMC12809164; doi:10.3897/mycokeys.127.175758)
Supplement: XML Treatment for Neohelicomyces [file mycokeys.127.175758-treatment3.xml]

<!DOCTYPE tp:taxon-treatment
  PUBLIC "-//TaxonX//DTD Taxonomic Treatment Publishing DTD v0 20100105//EN" "tax-treatment-NSO.dtd">
<tp:taxon-treatment xmlns:tp="http://www.plazi.org/taxpub"><tp:treatment-meta><kwd-group><label>Taxon classification</label><kwd>
              <named-content content-type="kingdom">Fungi</named-content>
            </kwd><kwd>
              <named-content content-type="order">Tubeufiales</named-content>
            </kwd><kwd>
              <named-content content-type="family">Tubeufiaceae</named-content>
            </kwd></kwd-group><mixed-citation publication-type="journal"><person-group><name><surname>Zou</surname><given-names>Shi-Ping</given-names></name><name><surname>Xiao</surname><given-names>Yuan-Pin</given-names></name><name><surname>Tang</surname><given-names>Qiu-Yuan</given-names></name><name><surname>Chen</surname><given-names>Yu-Bi</given-names></name><name><surname>Lu</surname><given-names>Yong-Zhong</given-names></name><name><surname>Liu</surname><given-names>Ning-Guo</given-names></name><name><surname>Bao</surname><given-names>Dan-Feng</given-names></name><name><surname>Cheewangkoon</surname><given-names>Ratchadawan</given-names></name></person-group><article-title>﻿Two new saprobic species of <italic><tp:taxon-name><tp:taxon-name-part taxon-name-part-type="genus" reg="Helicosporium">Helicosporium</tp:taxon-name-part></tp:taxon-name></italic> and <italic><tp:taxon-name><tp:taxon-name-part taxon-name-part-type="genus" reg="Dictyosporium">Dictyosporium</tp:taxon-name-part></tp:taxon-name></italic> and a new host record of <italic><tp:taxon-name><tp:taxon-name-part taxon-name-part-type="genus" reg="Neohelicomyces">Neohelicomyces</tp:taxon-name-part> <tp:taxon-name-part taxon-name-part-type="species" reg="guizhouensis">guizhouensis</tp:taxon-name-part></tp:taxon-name></italic> isolated from <italic><tp:taxon-name><tp:taxon-name-part taxon-name-part-type="genus" reg="Phellodendron">Phellodendron</tp:taxon-name-part> <tp:taxon-name-part taxon-name-part-type="species" reg="amurense">amurense</tp:taxon-name-part></tp:taxon-name></italic> (<tp:taxon-name><tp:taxon-name-part taxon-name-part-type="family">Rutaceae</tp:taxon-name-part></tp:taxon-name>, <tp:taxon-name><tp:taxon-name-part taxon-name-part-type="phylum">Tracheophyta</tp:taxon-name-part></tp:taxon-name>) in China</article-title><source>MycoKeys</source><day>07</day><month>01</month><year>2026</year><volume>127</volume><fpage>47</fpage><lpage>71</lpage><pub-id pub-id-type="doi">10.3897/mycokeys.127.175758</pub-id></mixed-citation></tp:treatment-meta><tp:nomenclature><label>﻿</label><tp:taxon-name><object-id xmlns:xlink="http://www.w3.org/1999/xlink" content-type="arpha" xlink:type="simple">98E12299-ADBF-5FF2-82E7-9876BBCF2FF2</object-id>
            <tp:taxon-name-part taxon-name-part-type="genus" reg="Neohelicomyces">Neohelicomyces</tp:taxon-name-part>
          </tp:taxon-name><tp:taxon-authority>Z.L. Luo, Bhat &amp; K.D. Hyde, Cryptog. Mycol. 38(1): 39 (2017)</tp:taxon-authority></tp:nomenclature><tp:treatment-sec sec-type="notes" id="SECID0ENXAK"><title>Notes.</title><p><italic><tp:taxon-name><tp:taxon-name-part taxon-name-part-type="genus" reg="Neohelicomyces">Neohelicomyces</tp:taxon-name-part></tp:taxon-name></italic> was proposed by <xref ref-type="bibr" rid="B56">Luo et al. (2017)</xref> with <italic><tp:taxon-name><tp:taxon-name-part taxon-name-part-type="genus" reg="Neohelicomyces">N.</tp:taxon-name-part> <tp:taxon-name-part taxon-name-part-type="species" reg="aquaticus">aquaticus</tp:taxon-name-part></tp:taxon-name></italic> designated as the type species. To date, 30 species have been recorded in Index Fungorum (2025). All known taxa represent asexual morphs (<xref ref-type="bibr" rid="B57">Ma et al. 2024a</xref>, <xref ref-type="bibr" rid="B58">b</xref>), except for <italic><tp:taxon-name><tp:taxon-name-part taxon-name-part-type="genus" reg="Neohelicomyces">N.</tp:taxon-name-part> <tp:taxon-name-part taxon-name-part-type="species" reg="sexualis">sexualis</tp:taxon-name-part></tp:taxon-name></italic>, which was characterised and linked to its sexual morph, based on both morphological and molecular evidence (<xref ref-type="bibr" rid="B74">Sun et al. 2025</xref>). The asexual morphs of <italic><tp:taxon-name><tp:taxon-name-part taxon-name-part-type="genus" reg="Neohelicomyces">Neohelicomyces</tp:taxon-name-part></tp:taxon-name></italic> species are characterised by macronematous, mononematous, erect, septate conidiophores with holoblastic conidiogenous cells and loosely or tightly coiled helicoid conidia (<xref ref-type="bibr" rid="B27">Hsieh et al. 2021</xref>; <xref ref-type="bibr" rid="B54">Lu et al. 2022</xref>; <xref ref-type="bibr" rid="B92">Yang et al. 2023</xref>; <xref ref-type="bibr" rid="B57">Ma et al. 2024a</xref>, <xref ref-type="bibr" rid="B58">b</xref>). In contrast, the sexual morph produces scattered, superficial, solitary, subglobose, light brown ascomata on natural substrates, lacking setae. Ascospores are multiseriate, narrowly cylindrical, straight to slightly curved, hyaline to pale brown, septate and rough (<xref ref-type="bibr" rid="B74">Sun et al. 2025</xref>). Species of <italic><tp:taxon-name><tp:taxon-name-part taxon-name-part-type="genus" reg="Neohelicomyces">Neohelicomyces</tp:taxon-name-part></tp:taxon-name></italic> are saprobic, typically inhabiting freshwater or terrestrial environments on decaying wood in Asia, Europe and North America, including records from China, Germany and Thailand (<xref ref-type="bibr" rid="B57">Ma et al. 2024a</xref>; <xref ref-type="bibr" rid="B74">Sun et al. 2025</xref>). Only a few host plants have been documented for this genus (<xref ref-type="bibr" rid="B57">Ma et al. 2024a</xref>).</p></tp:treatment-sec><ref-list><ref id="B56"><mixed-citation xmlns:xlink="http://www.w3.org/1999/xlink" xlink:type="simple"><person-group><name name-style="western"><surname>Luo</surname><given-names>ZL</given-names></name><name name-style="western"><surname>Bhat</surname><given-names>DJ</given-names></name><name name-style="western"><surname>Jeewon</surname><given-names>R</given-names></name><name name-style="western"><surname>Boonmee</surname><given-names>S</given-names></name><name name-style="western"><surname>Bao</surname><given-names>DF</given-names></name><name name-style="western"><surname>Zhao</surname><given-names>YC</given-names></name><name name-style="western"><surname>Chai</surname><given-names>HM</given-names></name><name name-style="western"><surname>Su</surname><given-names>HY</given-names></name><name name-style="western"><surname>Su</surname><given-names>XJ</given-names></name><name name-style="western"><surname>Hyde</surname><given-names>KD</given-names></name></person-group> (<year>2017</year>) <article-title>Molecular phylogeny and morphological characterization of asexual fungi (<tp:taxon-name><tp:taxon-name-part taxon-name-part-type="family">Tubeufiaceae</tp:taxon-name-part></tp:taxon-name>) from freshwater habitats in Yunnan, China.</article-title><source>Cryptogam Mycol</source><volume>38</volume>(<issue>1</issue>): <fpage>27</fpage>–<lpage>53</lpage>. <ext-link xlink:href="10.7872/crym/v38.iss1.2017.27" ext-link-type="doi" xlink:type="simple">https://doi.org/10.7872/crym/v38.iss1.2017.27</ext-link></mixed-citation></ref><ref id="B57"><mixed-citation xmlns:xlink="http://www.w3.org/1999/xlink" xlink:type="simple"><person-group><name name-style="western"><surname>Ma</surname><given-names>J</given-names></name><name name-style="western"><surname>Gomdola</surname><given-names>D</given-names></name><name name-style="western"><surname>Boonmee</surname><given-names>S</given-names></name><name name-style="western"><surname>Shen</surname><given-names>HW</given-names></name><name name-style="western"><surname>Tang</surname><given-names>X</given-names></name><name name-style="western"><surname>Lu</surname><given-names>YZ</given-names></name><name name-style="western"><surname>Hyde</surname><given-names>KD</given-names></name></person-group> (<year>2024a</year>) <article-title>Three new species of <italic><tp:taxon-name><tp:taxon-name-part taxon-name-part-type="genus">Neohelicomyces</tp:taxon-name-part></tp:taxon-name></italic> (<tp:taxon-name><tp:taxon-name-part taxon-name-part-type="order">Tubeufiales</tp:taxon-name-part></tp:taxon-name>, <tp:taxon-name><tp:taxon-name-part taxon-name-part-type="family">Tubeufiaceae</tp:taxon-name-part></tp:taxon-name>) from freshwater and terrestrial habitats in China.</article-title><source>MycoKeys</source><volume>105</volume>: <fpage>317</fpage>–<lpage>336</lpage>. <ext-link xlink:href="10.3897/mycokeys.105.124129" ext-link-type="doi" xlink:type="simple">https://doi.org/10.3897/mycokeys.105.124129</ext-link></mixed-citation></ref><ref id="B58"><mixed-citation xmlns:xlink="http://www.w3.org/1999/xlink" xlink:type="simple"><person-group><name name-style="western"><surname>Ma</surname><given-names>J</given-names></name><name name-style="western"><surname>Hyde</surname><given-names>KD</given-names></name><name name-style="western"><surname>Tibpromma</surname><given-names>S</given-names></name><name name-style="western"><surname>Karunarathna</surname><given-names>SC</given-names></name><name name-style="western"><surname>Gomdola</surname><given-names>D</given-names></name><name name-style="western"><surname>Norphanphoun</surname><given-names>C</given-names></name><name name-style="western"><surname>Liu</surname><given-names>NG</given-names></name><name name-style="western"><surname>Bao</surname><given-names>DF</given-names></name><name name-style="western"><surname>Boonmee</surname><given-names>S</given-names></name><name name-style="western"><surname>Xiao</surname><given-names>XJ</given-names></name><name name-style="western"><surname>Zhang</surname><given-names>LJ</given-names></name><name name-style="western"><surname>Luo</surname><given-names>ZL</given-names></name><name name-style="western"><surname>Zhao</surname><given-names>Q</given-names></name><name name-style="western"><surname>Liu</surname><given-names>JK</given-names></name><name name-style="western"><surname>Lu</surname><given-names>YZ</given-names></name></person-group> (<year>2024b</year>) <article-title>Taxonomy and systematics of lignicolous helicosporous hyphomycetes.</article-title><source>Fungal Diversity</source><volume>129</volume>(<issue>1</issue>): <fpage>365</fpage>–<lpage>653</lpage>. <ext-link xlink:href="10.1007/s13225-024-00544-9" ext-link-type="doi" xlink:type="simple">https://doi.org/10.1007/s13225-024-00544-9</ext-link></mixed-citation></ref><ref id="B74"><mixed-citation xmlns:xlink="http://www.w3.org/1999/xlink" xlink:type="simple"><person-group><name name-style="western"><surname>Sun</surname><given-names>YR</given-names></name><name name-style="western"><surname>Hyde</surname><given-names>KD</given-names></name><name name-style="western"><surname>Liu</surname><given-names>NG</given-names></name><name name-style="western"><surname>Jayawardena</surname><given-names>RS</given-names></name><name name-style="western"><surname>Wijayawardene</surname><given-names>NN</given-names></name><name name-style="western"><surname>Ma</surname><given-names>J</given-names></name><name name-style="western"><surname>Zhang</surname><given-names>Q</given-names></name><name name-style="western"><surname>Al-Otibi</surname><given-names>F</given-names></name><name name-style="western"><surname>Wang</surname><given-names>Y</given-names></name></person-group> (<year>2025</year>) <article-title>Micro-fungi in southern China and northern Thailand: Emphasis on medicinal plants.</article-title><source>Fungal Diversity</source><volume>131</volume>(<issue>1</issue>): <fpage>99</fpage>–<lpage>299</lpage>. <ext-link xlink:href="10.1007/s13225-024-00549-4" ext-link-type="doi" xlink:type="simple">https://doi.org/10.1007/s13225-024-00549-4</ext-link></mixed-citation></ref><ref id="B27"><mixed-citation xmlns:xlink="http://www.w3.org/1999/xlink" xlink:type="simple"><person-group><name name-style="western"><surname>Hsieh</surname><given-names>SY</given-names></name><name name-style="western"><surname>Goh</surname><given-names>TK</given-names></name><name name-style="western"><surname>Kuo</surname><given-names>CH</given-names></name></person-group> (<year>2021</year>) <article-title>New species and records of <italic><tp:taxon-name><tp:taxon-name-part taxon-name-part-type="genus">Helicosporium</tp:taxon-name-part></tp:taxon-name></italic> sensu lato from Taiwan, with a reflection on current generic circumscription.</article-title><source>Mycological Progress</source><volume>20</volume>(<issue>2</issue>): <fpage>169</fpage>–<lpage>190</lpage>. <ext-link xlink:href="10.1007/s11557-020-01663-8" ext-link-type="doi" xlink:type="simple">https://doi.org/10.1007/s11557-020-01663-8</ext-link></mixed-citation></ref><ref id="B54"><mixed-citation xmlns:xlink="http://www.w3.org/1999/xlink" xlink:type="simple"><person-group><name name-style="western"><surname>Lu</surname><given-names>YZ</given-names></name><name name-style="western"><surname>Ma</surname><given-names>J</given-names></name><name name-style="western"><surname>Xiao</surname><given-names>XJ</given-names></name><name name-style="western"><surname>Zhang</surname><given-names>LJ</given-names></name><name name-style="western"><surname>Xiao</surname><given-names>YP</given-names></name><name name-style="western"><surname>Kang</surname><given-names>JC</given-names></name></person-group> (<year>2022</year>) Four new species and three new records of helicosporous hyphomycetes from China and their multi-gene phylogenies. Frontiers in Microbiology 13: 1053849. <ext-link xlink:href="10.3389/fmicb.2022.1053849" ext-link-type="doi" xlink:type="simple">https://doi.org/10.3389/fmicb.2022.1053849</ext-link></mixed-citation></ref><ref id="B92"><mixed-citation xmlns:xlink="http://www.w3.org/1999/xlink" xlink:type="simple"><person-group><name name-style="western"><surname>Yang</surname><given-names>J</given-names></name><name name-style="western"><surname>Liu</surname><given-names>LL</given-names></name><name name-style="western"><surname>Jones</surname><given-names>EBG</given-names></name><name name-style="western"><surname>Hyde</surname><given-names>KD</given-names></name><name name-style="western"><surname>Liu</surname><given-names>ZY</given-names></name><name name-style="western"><surname>Bao</surname><given-names>DF</given-names></name><name name-style="western"><surname>Liu</surname><given-names>NG</given-names></name><name name-style="western"><surname>Li</surname><given-names>WL</given-names></name><name name-style="western"><surname>Shen</surname><given-names>HW</given-names></name><name name-style="western"><surname>Yu</surname><given-names>XD</given-names></name><name name-style="western"><surname>Liu</surname><given-names>JK</given-names></name></person-group> (<year>2023</year>) <article-title>Freshwater fungi from karst landscapes in China and Thailand.</article-title><source>Fungal Diversity</source><volume>119</volume>(<issue>1</issue>): <fpage>1</fpage>–<lpage>212</lpage>. <ext-link xlink:href="10.1007/s13225-023-00514-7" ext-link-type="doi" xlink:type="simple">https://doi.org/10.1007/s13225-023-00514-7</ext-link></mixed-citation></ref></ref-list></tp:taxon-treatment>
