# Supplementary material for: ﻿Two new saprobic species of Helicosporium and Dictyosporium and a new host record of Neohelicomyces guizhouensis isolated from Phellodendron amurense (Rutaceae, Tracheophyta) in China
Source: MycoKeys. 2026 Jan 7;127:47–71. doi: 10.3897/mycokeys.127.175758 (PMC12809164; doi:10.3897/mycokeys.127.175758)
Supplement: XML Treatment for Neohelicomyces guizhouensis [file mycokeys.127.175758-treatment4.xml]

<!DOCTYPE tp:taxon-treatment
  PUBLIC "-//TaxonX//DTD Taxonomic Treatment Publishing DTD v0 20100105//EN" "tax-treatment-NSO.dtd">
<tp:taxon-treatment xmlns:tp="http://www.plazi.org/taxpub"><tp:treatment-meta><kwd-group><label>Taxon classification</label><kwd>
              <named-content content-type="kingdom">Fungi</named-content>
            </kwd><kwd>
              <named-content content-type="order">Tubeufiales</named-content>
            </kwd><kwd>
              <named-content content-type="family">Tubeufiaceae</named-content>
            </kwd></kwd-group><mixed-citation publication-type="journal"><person-group><name><surname>Zou</surname><given-names>Shi-Ping</given-names></name><name><surname>Xiao</surname><given-names>Yuan-Pin</given-names></name><name><surname>Tang</surname><given-names>Qiu-Yuan</given-names></name><name><surname>Chen</surname><given-names>Yu-Bi</given-names></name><name><surname>Lu</surname><given-names>Yong-Zhong</given-names></name><name><surname>Liu</surname><given-names>Ning-Guo</given-names></name><name><surname>Bao</surname><given-names>Dan-Feng</given-names></name><name><surname>Cheewangkoon</surname><given-names>Ratchadawan</given-names></name></person-group><article-title>﻿Two new saprobic species of <italic><tp:taxon-name><tp:taxon-name-part taxon-name-part-type="genus" reg="Helicosporium">Helicosporium</tp:taxon-name-part></tp:taxon-name></italic> and <italic><tp:taxon-name><tp:taxon-name-part taxon-name-part-type="genus" reg="Dictyosporium">Dictyosporium</tp:taxon-name-part></tp:taxon-name></italic> and a new host record of <italic><tp:taxon-name><tp:taxon-name-part taxon-name-part-type="genus" reg="Neohelicomyces">Neohelicomyces</tp:taxon-name-part> <tp:taxon-name-part taxon-name-part-type="species" reg="guizhouensis">guizhouensis</tp:taxon-name-part></tp:taxon-name></italic> isolated from <italic><tp:taxon-name><tp:taxon-name-part taxon-name-part-type="genus" reg="Phellodendron">Phellodendron</tp:taxon-name-part> <tp:taxon-name-part taxon-name-part-type="species" reg="amurense">amurense</tp:taxon-name-part></tp:taxon-name></italic> (<tp:taxon-name><tp:taxon-name-part taxon-name-part-type="family">Rutaceae</tp:taxon-name-part></tp:taxon-name>, <tp:taxon-name><tp:taxon-name-part taxon-name-part-type="phylum">Tracheophyta</tp:taxon-name-part></tp:taxon-name>) in China</article-title><source>MycoKeys</source><day>07</day><month>01</month><year>2026</year><volume>127</volume><fpage>47</fpage><lpage>71</lpage><pub-id pub-id-type="doi">10.3897/mycokeys.127.175758</pub-id></mixed-citation></tp:treatment-meta><tp:nomenclature><label>﻿</label><tp:taxon-name><object-id xmlns:xlink="http://www.w3.org/1999/xlink" content-type="arpha" xlink:type="simple">FAB80A6E-7F0B-5E3F-B38C-5FFF2F74DE23</object-id>
            <tp:taxon-name-part taxon-name-part-type="genus" reg="Neohelicomyces">Neohelicomyces</tp:taxon-name-part>
            <tp:taxon-name-part taxon-name-part-type="species" reg="guizhouensis">guizhouensis</tp:taxon-name-part>
            <object-id xmlns:xlink="http://www.w3.org/1999/xlink" content-type="mycobank" xlink:type="simple">901915</object-id>
          </tp:taxon-name><tp:taxon-authority>J. Ma, Y.Z. Lu &amp; K.D. Hyde, MycoKeys 105: 323 (2024)</tp:taxon-authority><xref ref-type="fig" rid="F4">Fig. 4</xref></tp:nomenclature><tp:treatment-sec sec-type="description" id="SECID0ER3AK"><title>Description.</title><p><italic>Saprobic</italic> on dead wood of <italic><tp:taxon-name><tp:taxon-name-part taxon-name-part-type="genus" reg="Phellodendron">Phellodendron</tp:taxon-name-part> <tp:taxon-name-part taxon-name-part-type="species" reg="amurense">amurense</tp:taxon-name-part></tp:taxon-name></italic>. <bold><italic>Sexual morph</italic></bold> Undetermined. <bold><italic>Asexual morph</italic></bold> Hyphomycetous, helicosporous. <bold><italic>Colonies</italic></bold> on natural substrate superficial, effuse, gregarious, with mass of crowded conidia, white. <bold><italic>Mycelium</italic></bold> partly immersed, partly superficial, composed of hyaline to pale brown, branched, septate, guttulate, smooth hyphae. <bold><italic>Conidiophores</italic></bold> 154–175 × 4–5 μm (x̄ = 161 × 4.5 μm, n = 20), macronematous, mononematous, erect, cylindrical, tapering towards the apex, straight or slightly flexuous, unbranched, septate, subhyaline to pale brown, thick-walled. <bold><italic>Conidiogenous cells</italic></bold> 11–19 × 2.5–4 μm (x̄ = 14.5 × 3.5 μm, n = 20), holoblastic, monoblastic or polyblastic, integrated, terminal or intercalary, cylindrical, with denticles, subhyaline to pale brown, smooth-walled. <bold><italic>Conidia</italic></bold> solitary, acropleurogenous, helicoid, developing on tooth-like protrusion, 14–20 μm diam. and conidial filament 1.5–3 μm wide (x̄ = 16 × 2 μm, n = 20), 94–133 μm long (x̄ = 113 μm, n = 25), tightly coiled 3–3½ times, not becoming loose in water, guttulate, hyaline, smooth-walled.</p><fig id="F4" position="float" orientation="portrait"><object-id xmlns:xlink="http://www.w3.org/1999/xlink" content-type="doi" xlink:type="simple">10.3897/mycokeys.127.175758.figure4</object-id><object-id xmlns:xlink="http://www.w3.org/1999/xlink" content-type="arpha" xlink:type="simple">812C4888-A143-5917-939E-9BA3A7A4FAA2</object-id><label>Figure 4.</label><caption><p><italic><tp:taxon-name><tp:taxon-name-part taxon-name-part-type="genus" reg="Neohelicomyces">Neohelicomyces</tp:taxon-name-part> <tp:taxon-name-part taxon-name-part-type="species" reg="guizhouensis">guizhouensis</tp:taxon-name-part></tp:taxon-name></italic> (<named-content xmlns:xlink="http://www.w3.org/1999/xlink" content-type="dwc:institutional_code" xlink:title="Herbarium of Cryptogams Kunming Institute of Botany, Academia Sinica" xlink:href="http://grbio.org/institution/cryptogamic-herbarium-kunming-institute-botany" xlink:type="simple">HKAS</named-content> 145881). <bold>a, b.</bold> Colonies on the natural substrate; <bold>c–g.</bold> Conidiophores; <bold>h–k.</bold> Conidia; <bold>l, m.</bold> Surface and reverse view of colonies on <abbrev xmlns:xlink="http://www.w3.org/1999/xlink" xlink:title="potato dextrose agar" id="ABBRID0EZ5AK" xlink:type="simple">PDA</abbrev> after 45 days of incubation at 25 °C. Scale bars: 50 μm (<bold>c–f</bold>); 20 μm (<bold>g</bold>); 10 μm (<bold>h–k</bold>).</p></caption><graphic xmlns:xlink="http://www.w3.org/1999/xlink" xlink:href="mycokeys-127-047-g004.jpg" position="float" orientation="portrait" xlink:type="simple" id="oo_1507142.jpg"><uri content-type="original_file" xlink:type="simple">https://binary.pensoft.net/fig/1507142</uri></graphic></fig></tp:treatment-sec><tp:treatment-sec sec-type="description" id="SECID0EI6AK"><title>Culture characteristics.</title><p>Conidia produce germ tubes on <abbrev xmlns:xlink="http://www.w3.org/1999/xlink" xlink:title="potato dextrose agar" id="ABBRID0EO6AK" xlink:type="simple">PDA</abbrev> within 10 hours of incubation at 25 °C. Colonies on <abbrev xmlns:xlink="http://www.w3.org/1999/xlink" xlink:title="potato dextrose agar" id="ABBRID0ES6AK" xlink:type="simple">PDA</abbrev> are circular, with a raised centre and undulate edge, reaching a diameter of 30 mm after 45 days of incubation at 25 °C. The colony appears grey to pale brown on the top view, with the reverse side ranging from pale brown to brown.</p></tp:treatment-sec><tp:treatment-sec sec-type="material" id="SECID0EW6AK"><title>Material examined.</title><p>China • Guizhou Province, Guiyang City, Qingzhen City, Maige Miao and Bouyei Ethnic Township, Xiaochong Village, <named-content xmlns:xlink="http://www.w3.org/1999/xlink" content-type="dwc:verbatimCoordinates" xlink:type="simple"><named-content content-type="geo-json" specific-use="{&#34;type&#34;:&#34;Point&#34;,&#34;coordinates&#34;:[106.616667,27.233333]}" id="NCID0E66AK" xlink:type="simple">26°74′N, 106°37′E</named-content></named-content>, on the rotting branch of <italic><tp:taxon-name><tp:taxon-name-part taxon-name-part-type="genus" reg="Phellodendron">Phellodendron</tp:taxon-name-part> <tp:taxon-name-part taxon-name-part-type="species" reg="amurense">amurense</tp:taxon-name-part></tp:taxon-name></italic>, 1 October 2024, Shi-Ping Zou, HB-Z15-1 (<named-content xmlns:xlink="http://www.w3.org/1999/xlink" content-type="dwc:institutional_code" xlink:title="Herbarium of Cryptogams Kunming Institute of Botany, Academia Sinica" xlink:href="http://grbio.org/institution/cryptogamic-herbarium-kunming-institute-botany" xlink:type="simple">HKAS</named-content> 145881), living culture <abbrev xmlns:xlink="http://www.w3.org/1999/xlink" content-type="institution" xlink:title="Guizhou Culture Collection" id="ABBRID0EUABK" xlink:type="simple">GZCC</abbrev> 25-0007 • <italic>Ibid</italic>., HB-Z15-2 (<named-content xmlns:xlink="http://www.w3.org/1999/xlink" content-type="dwc:institutional_code" xlink:title="Herbarium of Cryptogams Kunming Institute of Botany, Academia Sinica" xlink:href="http://grbio.org/institution/cryptogamic-herbarium-kunming-institute-botany" xlink:type="simple">HKAS</named-content> 145880), living culture <abbrev xmlns:xlink="http://www.w3.org/1999/xlink" content-type="institution" xlink:title="Guizhou Culture Collection" id="ABBRID0EABBK" xlink:type="simple">GZCC</abbrev> 25-0008.</p></tp:treatment-sec><tp:treatment-sec sec-type="notes" id="SECID0EFBBK"><title>Notes.</title><p>Phylogenetic analysis showed that our isolates (<abbrev xmlns:xlink="http://www.w3.org/1999/xlink" content-type="institution" xlink:title="Guizhou Culture Collection" id="ABBRID0ELBBK" xlink:type="simple">GZCC</abbrev> 25-0007 and <abbrev xmlns:xlink="http://www.w3.org/1999/xlink" content-type="institution" xlink:title="Guizhou Culture Collection" id="ABBRID0EQBBK" xlink:type="simple">GZCC</abbrev> 25-0008) grouped with <italic><tp:taxon-name><tp:taxon-name-part taxon-name-part-type="genus" reg="Neohelicomyces">N.</tp:taxon-name-part> <tp:taxon-name-part taxon-name-part-type="species" reg="guizhouensis">guizhouensis</tp:taxon-name-part></tp:taxon-name></italic> (<abbrev xmlns:xlink="http://www.w3.org/1999/xlink" content-type="institution" xlink:title="Guizhou Culture Collection" id="ABBRID0EACBK" xlink:type="simple">GZCC</abbrev> 23-0725) by strong support (<abbrev xmlns:xlink="http://www.w3.org/1999/xlink" xlink:title="Maximum Likelihood" id="ABBRID0EFCBK" xlink:type="simple">ML</abbrev>/PP = 98%/0.97; Fig. <xref ref-type="fig" rid="F1">1</xref>). Pairwise comparison of the ITS, LSU, <italic>tef</italic>1-α and <italic>rpb</italic>2 sequences between <abbrev xmlns:xlink="http://www.w3.org/1999/xlink" content-type="institution" xlink:title="Guizhou Culture Collection" id="ABBRID0ERCBK" xlink:type="simple">GZCC</abbrev> 25-0007 and <italic><tp:taxon-name><tp:taxon-name-part taxon-name-part-type="genus" reg="Neohelicomyces">N.</tp:taxon-name-part> <tp:taxon-name-part taxon-name-part-type="species" reg="guizhouensis">guizhouensis</tp:taxon-name-part></tp:taxon-name></italic> (<abbrev xmlns:xlink="http://www.w3.org/1999/xlink" content-type="institution" xlink:title="Guizhou Culture Collection" id="ABBRID0EBDBK" xlink:type="simple">GZCC</abbrev> 23-0725) revealed minimal nucleotide differences: 5 bp/424 bp (1.2%, including two gaps), 3 bp/859 bp (0.3%, including two gaps), 2 bp/892 bp (0.2%, no gaps) and 2 bp/903 bp (0.2%, no gaps), respectively. Morphologically, our new collections share identical characteristics of conidiogenous cells and conidia with the holotype of <italic><tp:taxon-name><tp:taxon-name-part taxon-name-part-type="genus" reg="Neohelicomyces">N.</tp:taxon-name-part> <tp:taxon-name-part taxon-name-part-type="species" reg="guizhouensis">guizhouensis</tp:taxon-name-part></tp:taxon-name></italic> (<xref ref-type="bibr" rid="B57">Ma et al. 2024a</xref>). Therefore, <abbrev xmlns:xlink="http://www.w3.org/1999/xlink" content-type="institution" xlink:title="Guizhou Culture Collection" id="ABBRID0EVDBK" xlink:type="simple">GZCC</abbrev> 25-0007 and <abbrev xmlns:xlink="http://www.w3.org/1999/xlink" content-type="institution" xlink:title="Guizhou Culture Collection" id="ABBRID0E1DBK" xlink:type="simple">GZCC</abbrev> 25-0008 are identified as <italic><tp:taxon-name><tp:taxon-name-part taxon-name-part-type="genus" reg="Neohelicomyces">N.</tp:taxon-name-part> <tp:taxon-name-part taxon-name-part-type="species" reg="guizhouensis">guizhouensis</tp:taxon-name-part></tp:taxon-name></italic>. <italic><tp:taxon-name><tp:taxon-name-part taxon-name-part-type="genus" reg="Neohelicomyces">Neohelicomyces</tp:taxon-name-part> <tp:taxon-name-part taxon-name-part-type="species" reg="guizhouensis">guizhouensis</tp:taxon-name-part></tp:taxon-name></italic> was originally described by <xref ref-type="bibr" rid="B57">Ma et al. (2024a)</xref> from submerged wood in a stream in China and our study represents its first record associated with <italic><tp:taxon-name><tp:taxon-name-part taxon-name-part-type="genus" reg="Phellodendron">Phellodendron</tp:taxon-name-part> <tp:taxon-name-part taxon-name-part-type="species" reg="amurense">amurense</tp:taxon-name-part></tp:taxon-name></italic>.</p></tp:treatment-sec><tp:treatment-sec><!--Section generated to contain objects referenced in tp:taxon-treatment.--><fig id="F1" position="float" orientation="portrait"><object-id xmlns:xlink="http://www.w3.org/1999/xlink" content-type="doi" xlink:type="simple">10.3897/mycokeys.127.175758.figure1</object-id><object-id xmlns:xlink="http://www.w3.org/1999/xlink" content-type="arpha" xlink:type="simple">F3082DE6-56C8-57D7-A887-08A6AB4D7CBF</object-id><label>Figure 1.</label><caption><p>Maximum Likelihood (<abbrev xmlns:xlink="http://www.w3.org/1999/xlink" xlink:title="Maximum Likelihood" id="ABBRID0EK2DI" xlink:type="simple">ML</abbrev>) phylogenetic tree, based on the combined dataset of LSU, ITS, <italic>tef</italic>1-α and <italic>rpb</italic>2 sequences. Bootstrap support values for <abbrev xmlns:xlink="http://www.w3.org/1999/xlink" xlink:title="Maximum Likelihood" id="ABBRID0ES2DI" xlink:type="simple">ML</abbrev> analysis (≥ 75%) and posterior probability (PP) values from Bayesian inference (≥ 0.95) are shown at the corresponding nodes. Ex-type strains are indicated by “<sup>T</sup>” and newly-generated isolates are highlighted in bold red.</p></caption><graphic xmlns:xlink="http://www.w3.org/1999/xlink" xlink:href="mycokeys-127-047-g001.jpg" position="float" orientation="portrait" xlink:type="simple" id="oo_1507139.jpg"><uri content-type="original_file" xlink:type="simple">https://binary.pensoft.net/fig/1507139</uri></graphic></fig></tp:treatment-sec><ref-list><ref id="B57"><mixed-citation xmlns:xlink="http://www.w3.org/1999/xlink" xlink:type="simple"><person-group><name name-style="western"><surname>Ma</surname><given-names>J</given-names></name><name name-style="western"><surname>Gomdola</surname><given-names>D</given-names></name><name name-style="western"><surname>Boonmee</surname><given-names>S</given-names></name><name name-style="western"><surname>Shen</surname><given-names>HW</given-names></name><name name-style="western"><surname>Tang</surname><given-names>X</given-names></name><name name-style="western"><surname>Lu</surname><given-names>YZ</given-names></name><name name-style="western"><surname>Hyde</surname><given-names>KD</given-names></name></person-group> (<year>2024a</year>) <article-title>Three new species of <italic><tp:taxon-name><tp:taxon-name-part taxon-name-part-type="genus">Neohelicomyces</tp:taxon-name-part></tp:taxon-name></italic> (<tp:taxon-name><tp:taxon-name-part taxon-name-part-type="order">Tubeufiales</tp:taxon-name-part></tp:taxon-name>, <tp:taxon-name><tp:taxon-name-part taxon-name-part-type="family">Tubeufiaceae</tp:taxon-name-part></tp:taxon-name>) from freshwater and terrestrial habitats in China.</article-title><source>MycoKeys</source><volume>105</volume>: <fpage>317</fpage>–<lpage>336</lpage>. <ext-link xlink:href="10.3897/mycokeys.105.124129" ext-link-type="doi" xlink:type="simple">https://doi.org/10.3897/mycokeys.105.124129</ext-link></mixed-citation></ref></ref-list></tp:taxon-treatment>
