# Supplementary material for: ﻿Two new saprobic species of Helicosporium and Dictyosporium and a new host record of Neohelicomyces guizhouensis isolated from Phellodendron amurense (Rutaceae, Tracheophyta) in China
Source: MycoKeys. 2026 Jan 7;127:47–71. doi: 10.3897/mycokeys.127.175758 (PMC12809164; doi:10.3897/mycokeys.127.175758)
Supplement: XML Treatment for Dictyosporium phellodendri [file mycokeys.127.175758-treatment6.xml]

<!DOCTYPE tp:taxon-treatment
  PUBLIC "-//TaxonX//DTD Taxonomic Treatment Publishing DTD v0 20100105//EN" "tax-treatment-NSO.dtd">
<tp:taxon-treatment xmlns:tp="http://www.plazi.org/taxpub"><tp:treatment-meta><kwd-group><label>Taxon classification</label><kwd>
              <named-content content-type="kingdom">Fungi</named-content>
            </kwd><kwd>
              <named-content content-type="order">Pleosporales</named-content>
            </kwd><kwd>
              <named-content content-type="family">Dictyosporiaceae</named-content>
            </kwd></kwd-group><mixed-citation publication-type="journal"><person-group><name><surname>Zou</surname><given-names>Shi-Ping</given-names></name><name><surname>Xiao</surname><given-names>Yuan-Pin</given-names></name><name><surname>Tang</surname><given-names>Qiu-Yuan</given-names></name><name><surname>Chen</surname><given-names>Yu-Bi</given-names></name><name><surname>Lu</surname><given-names>Yong-Zhong</given-names></name><name><surname>Liu</surname><given-names>Ning-Guo</given-names></name><name><surname>Bao</surname><given-names>Dan-Feng</given-names></name><name><surname>Cheewangkoon</surname><given-names>Ratchadawan</given-names></name></person-group><article-title>﻿Two new saprobic species of <italic><tp:taxon-name><tp:taxon-name-part taxon-name-part-type="genus" reg="Helicosporium">Helicosporium</tp:taxon-name-part></tp:taxon-name></italic> and <italic><tp:taxon-name><tp:taxon-name-part taxon-name-part-type="genus" reg="Dictyosporium">Dictyosporium</tp:taxon-name-part></tp:taxon-name></italic> and a new host record of <italic><tp:taxon-name><tp:taxon-name-part taxon-name-part-type="genus" reg="Neohelicomyces">Neohelicomyces</tp:taxon-name-part> <tp:taxon-name-part taxon-name-part-type="species" reg="guizhouensis">guizhouensis</tp:taxon-name-part></tp:taxon-name></italic> isolated from <italic><tp:taxon-name><tp:taxon-name-part taxon-name-part-type="genus" reg="Phellodendron">Phellodendron</tp:taxon-name-part> <tp:taxon-name-part taxon-name-part-type="species" reg="amurense">amurense</tp:taxon-name-part></tp:taxon-name></italic> (<tp:taxon-name><tp:taxon-name-part taxon-name-part-type="family">Rutaceae</tp:taxon-name-part></tp:taxon-name>, <tp:taxon-name><tp:taxon-name-part taxon-name-part-type="phylum">Tracheophyta</tp:taxon-name-part></tp:taxon-name>) in China</article-title><source>MycoKeys</source><day>07</day><month>01</month><year>2026</year><volume>127</volume><fpage>47</fpage><lpage>71</lpage><pub-id pub-id-type="doi">10.3897/mycokeys.127.175758</pub-id></mixed-citation></tp:treatment-meta><tp:nomenclature><label>﻿</label><tp:taxon-name><object-id xmlns:xlink="http://www.w3.org/1999/xlink" content-type="arpha" xlink:type="simple">B02086B7-AC53-5678-B33B-6E7F31AC07BD</object-id>
            <tp:taxon-name-part taxon-name-part-type="genus" reg="Dictyosporium">Dictyosporium</tp:taxon-name-part>
            <tp:taxon-name-part taxon-name-part-type="species" reg="phellodendri">phellodendri</tp:taxon-name-part>
            <object-id xmlns:xlink="http://www.w3.org/1999/xlink" xlink:type="simple">Index Fungorum: IF904506</object-id>
          </tp:taxon-name><tp:taxon-authority>S.P. Zou, Y. P. Xiao &amp; Y.Z. Lu</tp:taxon-authority><tp:taxon-status xmlns:xlink="http://www.w3.org/1999/xlink" xlink:type="simple">sp. nov.</tp:taxon-status><xref ref-type="fig" rid="F5">Fig. 5</xref></tp:nomenclature><tp:treatment-sec sec-type="etymology" id="SECID0EEJBK"><title>Etymology.</title><p>The specific epithet “<italic>phellodendri</italic>” refers to the host genus name “<italic>Phellodendron</italic>” from which the fungus was isolated.</p></tp:treatment-sec><tp:treatment-sec sec-type="Holotype" id="SECID0E2JBK"><title>Holotype.</title><p><named-content xmlns:xlink="http://www.w3.org/1999/xlink" content-type="dwc:institutional_code" xlink:title="Herbarium of Cryptogams Kunming Institute of Botany, Academia Sinica" xlink:href="http://grbio.org/institution/cryptogamic-herbarium-kunming-institute-botany" xlink:type="simple">HKAS</named-content> 149888.</p></tp:treatment-sec><tp:treatment-sec sec-type="description" id="SECID0EGKBK"><title>Description.</title><p><italic>Saprobic</italic> on dead wood of <italic><tp:taxon-name><tp:taxon-name-part taxon-name-part-type="genus" reg="Phellodendron">Phellodendron</tp:taxon-name-part> <tp:taxon-name-part taxon-name-part-type="species" reg="amurense">amurense</tp:taxon-name-part></tp:taxon-name></italic>. <bold><italic>Sexual morph</italic></bold> Undetermined. <bold><italic>Asexual morph</italic></bold> Hyphomycetous. <italic>Colonies</italic> on natural substrate forming sporodochial conidiomata, superficial, punctiform, scattered, black, glistening. <bold><italic>Mycelium</italic></bold> immersed, pale to brown. <bold><italic>Conidiophores</italic></bold> 3–5 μm wide, micronematous, simple, aseptate, cylindrical, hyaline to pale brown, thin-walled. <bold><italic>Conidiogenous cells</italic></bold> 5–8 × 3–6 μm (x̄ = 6.3 × 4.7 μm, n = 10), holoblastic, hyaline or pale brown, cylindrical. <bold><italic>Conidia</italic></bold> 17–44 × 15–27 μm (x̄ = 30 × 21 μm, n = 30), acrogenous, cheiroid, complanate, smooth-walled, pale brown or pale yellow, mostly consisting of four closely adpressed rows of cells, rarely with three or five rows, 33–38 ×4–6 μm (x̄ = 35.5 × 5.5 μm, n = 30), 4–10-euseptate in each row, with hyaline, tubular, elongated apical appendages arising from two outer rows, 13–58 × 3–6 μm (x̄ = 32.9 × 4.2 μm, n = 15).</p><fig id="F5" position="float" orientation="portrait"><object-id xmlns:xlink="http://www.w3.org/1999/xlink" content-type="doi" xlink:type="simple">10.3897/mycokeys.127.175758.figure5</object-id><object-id xmlns:xlink="http://www.w3.org/1999/xlink" content-type="arpha" xlink:type="simple">E2FE742A-6FBB-50D3-AADD-63F6A8EC753D</object-id><label>Figure 5.</label><caption><p><italic><tp:taxon-name><tp:taxon-name-part taxon-name-part-type="genus" reg="Dictyosporium">Dictyosporium</tp:taxon-name-part> <tp:taxon-name-part taxon-name-part-type="species" reg="phellodendri">phellodendri</tp:taxon-name-part></tp:taxon-name></italic> (<named-content xmlns:xlink="http://www.w3.org/1999/xlink" content-type="dwc:institutional_code" xlink:title="Herbarium of Cryptogams Kunming Institute of Botany, Academia Sinica" xlink:href="http://grbio.org/institution/cryptogamic-herbarium-kunming-institute-botany" xlink:type="simple">HKAS</named-content> 149888, holotype). <bold>a, b.</bold> Colonies on the natural substrate; <bold>c, d.</bold> Squash mount of a sporodochium; <bold>e–h.</bold> Conidia with conidiophores; <bold>i–m.</bold> Conidia with appendages; <bold>n–q.</bold> Conidia at different stages; <bold>r.</bold> Germinated conidium; <bold>s, t.</bold> Surface and reverse view of colonies on <abbrev xmlns:xlink="http://www.w3.org/1999/xlink" xlink:title="potato dextrose agar" id="ABBRID0ETMBK" xlink:type="simple">PDA</abbrev> after 39 days of incubation at 25 °C. Scale bars: 50 μm (<bold>c, d</bold>); 10 μm (<bold>e</bold>); 20 μm (<bold>f–m</bold>); 10 μm (<bold>n</bold>); 20 μm (<bold>o–r</bold>).</p></caption><graphic xmlns:xlink="http://www.w3.org/1999/xlink" xlink:href="mycokeys-127-047-g005.jpg" position="float" orientation="portrait" xlink:type="simple" id="oo_1507143.jpg"><uri content-type="original_file" xlink:type="simple">https://binary.pensoft.net/fig/1507143</uri></graphic></fig></tp:treatment-sec><tp:treatment-sec sec-type="description" id="SECID0EGNBK"><title>Culture characteristics.</title><p>Conidia produce germ tubes on <abbrev xmlns:xlink="http://www.w3.org/1999/xlink" xlink:title="potato dextrose agar" id="ABBRID0EMNBK" xlink:type="simple">PDA</abbrev> within 18 hours of incubation at 25 °C. Colonies on <abbrev xmlns:xlink="http://www.w3.org/1999/xlink" xlink:title="potato dextrose agar" id="ABBRID0EQNBK" xlink:type="simple">PDA</abbrev> are circular, with a flat surface and entire edge, reaching a diameter about 28 mm after 39 days of incubation at 25 °C. The colony appears white on the top view, while the reverse side with pale grey centre and yellow edge.</p></tp:treatment-sec><tp:treatment-sec sec-type="material" id="SECID0EUNBK"><title>Material examined.</title><p>China • Guizhou Province, Guiyang City, Anshun City, Xixiu District, Yaowang Valley, <named-content xmlns:xlink="http://www.w3.org/1999/xlink" content-type="dwc:verbatimCoordinates" xlink:type="simple"><named-content content-type="geo-json" specific-use="{&#34;type&#34;:&#34;Point&#34;,&#34;coordinates&#34;:[106.116667,26.271389]}" id="NCID0E4NBK" xlink:type="simple">26°16'17"N, 106°7′0"E</named-content></named-content>, on the rotting branch of <italic><tp:taxon-name><tp:taxon-name-part taxon-name-part-type="genus" reg="Phellodendron">Phellodendron</tp:taxon-name-part> <tp:taxon-name-part taxon-name-part-type="species" reg="amurense">amurense</tp:taxon-name-part></tp:taxon-name></italic>, 15 October 2024, Shi-Ping Zou, HBYWGC13 (<named-content xmlns:xlink="http://www.w3.org/1999/xlink" content-type="dwc:institutional_code" xlink:title="Herbarium of Cryptogams Kunming Institute of Botany, Academia Sinica" xlink:href="http://grbio.org/institution/cryptogamic-herbarium-kunming-institute-botany" xlink:type="simple">HKAS</named-content> 149888, holotype), ex-type culture <abbrev xmlns:xlink="http://www.w3.org/1999/xlink" content-type="institution" xlink:title="Guizhou Culture Collection" id="ABBRID0ESOBK" xlink:type="simple">GZCC</abbrev> 25-0522 • <italic>Ibid</italic>., HBYWGC25 (149889), living culture <abbrev xmlns:xlink="http://www.w3.org/1999/xlink" content-type="institution" xlink:title="Guizhou Culture Collection" id="ABBRID0EZOBK" xlink:type="simple">GZCC</abbrev> 25-0523.</p></tp:treatment-sec><tp:treatment-sec sec-type="notes" id="SECID0E5OBK"><title>Notes.</title><p>In the phylogenetic analysis, <italic><tp:taxon-name><tp:taxon-name-part taxon-name-part-type="genus" reg="Dictyosporium">Dictyosporium</tp:taxon-name-part> <tp:taxon-name-part taxon-name-part-type="species" reg="phellodendri">phellodendri</tp:taxon-name-part></tp:taxon-name></italic> (<abbrev xmlns:xlink="http://www.w3.org/1999/xlink" content-type="institution" xlink:title="Guizhou Culture Collection" id="ABBRID0EPPBK" xlink:type="simple">GZCC</abbrev> 25-0522 and <abbrev xmlns:xlink="http://www.w3.org/1999/xlink" content-type="institution" xlink:title="Guizhou Culture Collection" id="ABBRID0EUPBK" xlink:type="simple">GZCC</abbrev> 25-0523) formed a sister clade to <italic><tp:taxon-name><tp:taxon-name-part taxon-name-part-type="genus" reg="Dictyosporium">D.</tp:taxon-name-part> <tp:taxon-name-part taxon-name-part-type="species" reg="muriformis">muriformis</tp:taxon-name-part></tp:taxon-name></italic> with 80% <abbrev xmlns:xlink="http://www.w3.org/1999/xlink" xlink:title="Maximum Likelihood" id="ABBRID0EEQBK" xlink:type="simple">ML</abbrev>/0.98PP (Fig. <xref ref-type="fig" rid="F2">2</xref>), but <italic><tp:taxon-name><tp:taxon-name-part taxon-name-part-type="genus" reg="Dictyosporium">D.</tp:taxon-name-part> <tp:taxon-name-part taxon-name-part-type="species" reg="muriformis">muriformis</tp:taxon-name-part></tp:taxon-name></italic>, possesses smaller conidia (20–30 × 11–14.5 μm vs. 26–32 × 15–25 μm), darker pigmentation (median brown vs. pale brown or pale yellow) and the absence of appendages (<xref ref-type="bibr" rid="B30">Hyde et al. 2020</xref>). Morphologically, <italic><tp:taxon-name><tp:taxon-name-part taxon-name-part-type="genus" reg="Dictyosporium">D.</tp:taxon-name-part> <tp:taxon-name-part taxon-name-part-type="species" reg="phellodendri">phellodendri</tp:taxon-name-part></tp:taxon-name></italic> is most similar to <italic><tp:taxon-name><tp:taxon-name-part taxon-name-part-type="genus" reg="Dictyosporium">D.</tp:taxon-name-part> <tp:taxon-name-part taxon-name-part-type="species" reg="alatum">alatum</tp:taxon-name-part></tp:taxon-name></italic> (ATCC 34953) in conidial shape. However, it is distinguished by its larger conidia (17–44 × 15–27 μm vs. 26–32 × 15–25 μm), paler colouration and 4–10 septa per row (<xref ref-type="bibr" rid="B80">Van Emden 1975</xref>). Furthermore, comparisons of sequences between <italic><tp:taxon-name><tp:taxon-name-part taxon-name-part-type="genus" reg="Dictyosporium">D.</tp:taxon-name-part> <tp:taxon-name-part taxon-name-part-type="species" reg="phellodendri">phellodendri</tp:taxon-name-part></tp:taxon-name></italic> and <italic><tp:taxon-name><tp:taxon-name-part taxon-name-part-type="genus" reg="Dictyosporium">D.</tp:taxon-name-part> <tp:taxon-name-part taxon-name-part-type="species" reg="alatum">alatum</tp:taxon-name-part></tp:taxon-name></italic> (ATCC 34953) revealed differences in the ITS region of 13% (64/507 bp, including 11 gaps) and in the LSU region of 3% (18/573 bp, with 4 gaps). We, therefore, designated our collections as a new species, based on morphological and phylogenetic evidence.</p></tp:treatment-sec><tp:treatment-sec><!--Section generated to contain objects referenced in tp:taxon-treatment.--><fig id="F2" position="float" orientation="portrait"><object-id xmlns:xlink="http://www.w3.org/1999/xlink" content-type="doi" xlink:type="simple">10.3897/mycokeys.127.175758.figure2</object-id><object-id xmlns:xlink="http://www.w3.org/1999/xlink" content-type="arpha" xlink:type="simple">AD704C88-39A3-5E72-B76A-24C0FAAAB630</object-id><label>Figure 2.</label><caption><p>Maximum Likelihood (<abbrev xmlns:xlink="http://www.w3.org/1999/xlink" xlink:title="Maximum Likelihood" id="ABBRID0EB5DI" xlink:type="simple">ML</abbrev>) phylogenetic tree, based on the combined dataset of LSU, ITS and <italic>tef</italic>1-α sequences. Bootstrap support values for <abbrev xmlns:xlink="http://www.w3.org/1999/xlink" xlink:title="Maximum Likelihood" id="ABBRID0EH5DI" xlink:type="simple">ML</abbrev> analysis (≥ 75%) and posterior probability (PP) values from Bayesian inference (≥ 0.95) are shown at the corresponding nodes. Ex-type strains are indicated by “<sup>T</sup>” and newly-generated isolates are highlighted in bold red.</p></caption><graphic xmlns:xlink="http://www.w3.org/1999/xlink" xlink:href="mycokeys-127-047-g002.jpg" position="float" orientation="portrait" xlink:type="simple" id="oo_1507140.jpg"><uri content-type="original_file" xlink:type="simple">https://binary.pensoft.net/fig/1507140</uri></graphic></fig></tp:treatment-sec><ref-list><ref id="B30"><mixed-citation xmlns:xlink="http://www.w3.org/1999/xlink" xlink:type="simple"><person-group><name name-style="western"><surname>Hyde</surname><given-names>KD</given-names></name><name name-style="western"><surname>Dong</surname><given-names>Y</given-names></name><name name-style="western"><surname>Phookamsak</surname><given-names>R</given-names></name><name name-style="western"><surname>Jeewon</surname><given-names>R</given-names></name><name name-style="western"><surname>Bhat</surname><given-names>DJ</given-names></name><name name-style="western"><surname>Jones</surname><given-names>EG</given-names></name><name name-style="western"><surname>Liu</surname><given-names>NG</given-names></name><name name-style="western"><surname>Abeywickrama</surname><given-names>PD</given-names></name><name name-style="western"><surname>Mapook</surname><given-names>A</given-names></name><name name-style="western"><surname>Wei</surname><given-names>D</given-names></name><name name-style="western"><surname>Perera</surname><given-names>RH</given-names></name><name name-style="western"><surname>Manawasinghe</surname><given-names>IS</given-names></name><name name-style="western"><surname>Pem</surname><given-names>D</given-names></name><name name-style="western"><surname>Bundhun</surname><given-names>D</given-names></name><name name-style="western"><surname>Karunarathna</surname><given-names>A</given-names></name><name name-style="western"><surname>Ekanayaka</surname><given-names>AH</given-names></name><name name-style="western"><surname>Bao</surname><given-names>DF</given-names></name><name name-style="western"><surname>Li</surname><given-names>J</given-names></name><name name-style="western"><surname>Samarakoon</surname><given-names>MC</given-names></name><name name-style="western"><surname>Chaiwan</surname><given-names>N</given-names></name><name name-style="western"><surname>Lin</surname><given-names>CG</given-names></name><name name-style="western"><surname>Phutthacharoen</surname><given-names>K</given-names></name><name name-style="western"><surname>Zhang</surname><given-names>SN</given-names></name><name name-style="western"><surname>Senanayake</surname><given-names>IC</given-names></name><name name-style="western"><surname>Goonasekara</surname><given-names>ID</given-names></name><name name-style="western"><surname>Thambugala</surname><given-names>KM</given-names></name><name name-style="western"><surname>Phukhamsakda</surname><given-names>C</given-names></name><name name-style="western"><surname>Tennakoon</surname><given-names>DS</given-names></name><name name-style="western"><surname>Jiang</surname><given-names>HB</given-names></name><name name-style="western"><surname>Yang</surname><given-names>J</given-names></name><name name-style="western"><surname>Zeng</surname><given-names>M</given-names></name><name name-style="western"><surname>Huanraluek</surname><given-names>N</given-names></name><name name-style="western"><surname>Liu</surname><given-names>JK</given-names></name><name name-style="western"><surname>Wijesinghe</surname><given-names>SN</given-names></name><name name-style="western"><surname>Tian</surname><given-names>Q</given-names></name><name name-style="western"><surname>Tibpromma</surname><given-names>S</given-names></name><name name-style="western"><surname>Brahmanage</surname><given-names>RS</given-names></name><name name-style="western"><surname>Boonmee</surname><given-names>S</given-names></name><name name-style="western"><surname>Huang</surname><given-names>SK</given-names></name><name name-style="western"><surname>Thiyagaraja</surname><given-names>V</given-names></name><name name-style="western"><surname>Lu</surname><given-names>YZ</given-names></name><name name-style="western"><surname>Jayawardena</surname><given-names>RS</given-names></name><name name-style="western"><surname>Dong</surname><given-names>W</given-names></name><name name-style="western"><surname>Yang</surname><given-names>EF</given-names></name><name name-style="western"><surname>Singh</surname><given-names>SK</given-names></name><name name-style="western"><surname>Singh</surname><given-names>SM</given-names></name><name name-style="western"><surname>Rana</surname><given-names>S</given-names></name><name name-style="western"><surname>Lad</surname><given-names>SS</given-names></name><name name-style="western"><surname>Anand</surname><given-names>G</given-names></name><name name-style="western"><surname>Devadatha</surname><given-names>B</given-names></name><name name-style="western"><surname>Niranjan</surname><given-names>M</given-names></name><name name-style="western"><surname>Sarma</surname><given-names>VV</given-names></name><name name-style="western"><surname>Liimatainen</surname><given-names>K</given-names></name><name name-style="western"><surname>Aguirre-Hudson</surname><given-names>B</given-names></name><name name-style="western"><surname>Niskanen</surname><given-names>T</given-names></name><name name-style="western"><surname>Overall</surname><given-names>A</given-names></name><name name-style="western"><surname>Alvarenga</surname><given-names>RLM</given-names></name><name name-style="western"><surname>Gibertoni</surname><given-names>TB</given-names></name><name name-style="western"><surname>Pfliegler</surname><given-names>WP</given-names></name><name name-style="western"><surname>Horváth</surname><given-names>E</given-names></name><name name-style="western"><surname>Imre</surname><given-names>A</given-names></name><name name-style="western"><surname>Alves</surname><given-names>AL</given-names></name><name name-style="western"><surname>Silva</surname><given-names>Santos AC</given-names></name><name name-style="western"><surname>Vieira</surname><given-names>Tiago P</given-names></name><name name-style="western"><surname>Bulgakov</surname><given-names>TS</given-names></name><name name-style="western"><surname>Wanasinghe</surname><given-names>DN</given-names></name><name name-style="western"><surname>Bahkali</surname><given-names>AH</given-names></name><name name-style="western"><surname>Doilom</surname><given-names>M</given-names></name><name name-style="western"><surname>Elgorban</surname><given-names>AM</given-names></name><name name-style="western"><surname>Maharachchikumbura</surname><given-names>SSN</given-names></name><name name-style="western"><surname>Rajeshkumar</surname><given-names>CC</given-names></name><name name-style="western"><surname>Haelewaters</surname><given-names>D</given-names></name><name name-style="western"><surname>Mortimer</surname><given-names>PE</given-names></name><name name-style="western"><surname>Zhao</surname><given-names>Q</given-names></name><name name-style="western"><surname>Lumyong</surname><given-names>S</given-names></name><name name-style="western"><surname>Xu</surname><given-names>J</given-names></name><name name-style="western"><surname>Sheng</surname><given-names>J</given-names></name></person-group> (<year>2020</year>) <article-title>Fungal diversity notes 1151–1276: Taxonomic and phylogenetic contributions on genera and species of fungal taxa.</article-title><source>Fungal Diversity</source><volume>100</volume>(<issue>1</issue>): <fpage>5</fpage>–<lpage>277</lpage>. <ext-link xlink:href="10.1007/s13225-020-00439-5" ext-link-type="doi" xlink:type="simple">https://doi.org/10.1007/s13225-020-00439-5</ext-link></mixed-citation></ref><ref id="B80"><mixed-citation xmlns:xlink="http://www.w3.org/1999/xlink" xlink:type="simple"><person-group><name name-style="western"><surname>Van Emden</surname><given-names>JH</given-names></name></person-group> (<year>1975</year>) <article-title>Three new fungi from Surinam soil.</article-title><source>Acta Botanica Neerlandica</source><volume>24</volume>(<issue>2</issue>): <fpage>193</fpage>–<lpage>197</lpage>. <ext-link xlink:href="10.1111/j.1438-8677.1975.tb01006.x" ext-link-type="doi" xlink:type="simple">https://doi.org/10.1111/j.1438-8677.1975.tb01006.x</ext-link></mixed-citation></ref></ref-list></tp:taxon-treatment>
